# Supplementary material for: Genome-Wide Analysis of NAC Transcription Factor Genes in the Invasive Weed Mikania micrantha Provides Insights into Potential Control Strategies
Source: Biology (Basel). 2026 May 28;15(11):842. doi: 10.3390/biology15110842 (PMC13255735; doi:10.3390/biology15110842)
Supplement: Supplementary file 1 [file biology-15-00842-s001.zip]

Archive with 20 entries (20 files):
- Figure S1.tif
- Figure S10.tif
- Figure S11.tif
- Figure S12.tif
- Figure S13.tif
- Figure S2.tif
- Figure S3.tif
- Figure S4.tif
- Figure S5.tif
- Figure S6.tif
- Figure S7.tif
- Figure S8.tif
- Figure S9.tif
- Table S1.xlsx
- Table S2.xlsx
- Table S3.xlsx
- Table S4.xlsx
- Table S5.csv
- Table S6.xlsx
- Table S7.xlsx
