# Supplementary material for: Genome-Wide Analysis of NAC Transcription Factor Genes in the Invasive Weed Mikania micrantha Provides Insights into Potential Control Strategies
Source: Biology (Basel). 2026 May 28;15(11):842. doi: 10.3390/biology15110842 (PMC13255735; doi:10.3390/biology15110842)
Supplement: Supplementary file 1 [file biology-15-00842-s001.zip › Table S1.xlsx]

## Sheet: Sheet1
>E3N88_02326
MDTMNQSSCVPPGFRFHPTDEELVGYYLRKKIASQKIDLDVIRDIDLYRIEPWDLIERCRIGYEEQNEWYFFSHKDKKYPTGTRTNRATLAGFWKATGRDKAVYEKLRLIGMRKTLVFYRGRAPNGQKTDWIMHEYRLESEENGPPQEEGWVVCRAFKKRATGQTRTTTGWEPNYFYDESRLITSAMDDYTNIINQPSNIHLTDQNFMCKQELEAAENLKFVHCDQFIQLPQLESPPLQSLKRNANSMYEHEQEDNHIIKRITNSKTNDHMNEVRDWRDLDKFVASQLSQEEEIQRMGEGFSANFVENIDSGGLDHMFYLQGGSEECGGGGGGGGSGGGGRRDHGKLNGLLSSTSSGHFDVGICIFDGL*
>E3N88_03117
MAVVVDSLPAAPPTASSLAPGFRFHPTDEELVRYYLWRKICGKPFRFDAISDVDVYKVEPWDLPGLSRLKTRDLEWYFFSVLDKKYGNGSRTNRATDRGYWKTTGKDRSVYHRSELVGMKKTLVYHIGRAPKGERTNWVMHEYRLIDQKLDKAGIVQDAFVLCRIFRKSGSGPKNGEQYGAPFVEEEWEDDELVMVPKQESAEGLPVVDNDDAYLDADDLEQILGSNMPEELHPLQIEYHQDDDVSSGDVSTEMIDSQNLLAGEVQPQADQEDKPKLFDLPVQNELDPTSVKHEYISETSNTEDFDVDYLLDEPFFDASTGDFKFEENSFLEADDLKNDVKTETDLDIFDEYSSFLMPPIDNLEYNYASLDYEDDLKNPNDETRKLGEVSQEFFEVQNS…
>E3N88_00435
MAPVGLPPGFRFHPTDEELVNYYLKRKINGQEIELDIIPEVDLYKCEPWELADKSFLPSRDPEWYFFGPRDRKYPNGFRTNRATRAGYWKSTGKDRKVTSQSQNHAIGMKKTLVYYRGRAPQGIRTDWVMHEYRLDDKDCQGTFGIQDSYALCRVFKKNGVCVELEDNGTTSMLASQYSPKVTNDCEMMSPDVPVASSSCLEEDDSWMQFITDDPWCAPNSPQPTLTN*
>E3N88_01790
MNCGDLELPPGFRFHPTDDELVMHYLCRKCASQPISVPIIAEIDLYKFDPWQLPGMALYGEKEWYFFSPRDRKYPNGSRPNRAAGTGYWKATGADKPIGKPKPVGIKKALVFYAGKAPRGVKTNWIMHEYRLANVDRSAGKRNNNLRLDDWVLCRIYNKKGTLEEHHVGGDPEVETKPKIIPPSSLTARNDVFHFDPSESVPTLHTDSSPEQSVQSDSNPFSYMDPFQNDHFTPQSQYYNDFQLSPLQDMFMYTSKPFQM*
>E3N88_02032
MNLSKLDLPGFRFHPTEEELLEFYLKKMVLGNNTCFEVIRFLNIYLYDPWILPELSKVGEREWYFFVPRSKKYGHNGRPNRTTINGFWKATGSDRKIFSLSDTKKHLGLKKTLVFYTGRAPGGQKTDWVMSEYRLPDSCPLSKDIVLCKIYRKATSIKVLEQRAAMEEADSSSPSNSIHDQHLNLEEPSPIRSRHVASEASKERSLKLPIDSKELSELRLPKTDMDWCQDSQSRSPCLQDLIFTPSPCANVLNFLD*
>E3N88_22018
MGLRDIGATLPPGFRFYPSDEELVCHYLYKKIANEDVSKGTLIEIDLHTCEPWQLPEMAKLNSSEWYFFSFRDRKYATGYRTNRATTSGYWKATGKDRTVVDPSSGAIVGMRKTLVFYKNRAPNGIKTGWIMHEFRLENPNNPHKEDWVLCKVFYKAKGDNNNEPCTQDMYHNTSHNATSTNLDPNPTLTKCCCQPPQCAHHQHPFTNTSSTTLADQSPPLHTYHHQNYTGISPQQCIHPNLDLQQPQESTLIVGSTNRMFISSANKCEDLFGILYDMGFEDCVPSHNLQDIEIKDDDNDNGIVFIN*
>E3N88_24285
MTNSMTQYSPPHVGSILTRVFIPLADRLTLRLRQLGGPSLMLQLLPGTHVWFRPVQVQSPTKCASQTISVPIIAEIDLYKFDPWQLPGMALYGEKEWYFFSPRDRKYPNGSRPNRAAGTGYWKATGADKPIGKPKTVGIKKALVFYAGKAPRGVKTNWIMHEYRLANVDRSAGKRTNNLRLDDWVLCRIYNKKGVLEKHLNSDIKSSPSSDIEVDIKPEIITSYSPVNKIPSVQVQLHHHTNDTFHFETSESVPTLHTDSSSEHEREVQSEVKKDDFRFNYMDPFHFEDDAFTPQTQYYNDYQLSPLQDMFMFMPKSFQM*
>E3N88_21719
MMLGVEDILCELGGAGAGKDSDQHGGLPPGFRFHPTDEELITFYLASKVFNSTFTFSGVIHIAEVDLNRCEPWELPEVAKMGEREWYFYSLRDRKYPTGLRTNRATGSGYWKATGKDREVYSSGSGRTLLGMKKTLVFYKGRAPHGEKTKWVMHEYRLDGDFSYRHTCKDEWVICRIFHKLGEKKSNGGQNYLFKNNQSTLPPSPSTPKPSEITKTPFLEVATPLLLNRNHSEAPPHQNPFLFDGIHNQDIKSLINLPTFSSVHHTTNNTLIEPVFPNHHPTHVAKICKTEALFSIQELPEANLHRWGTNYIPSTPLFTFDQPDFAGVDHFFHTSGGGDDGDSNSGTRLGAGNSIDSSNVVVSMDGVGFNKLLLPTM*
>E3N88_21755
MNTFSHVPPGFRFHPTDEELVDYYLRKKINSRRIDLDVIRDIDLYKIEPWDLQELCRLGTEEQNEWYFFSHKDKKYPTGTRTNRATNKGFWKATGRDKAIYSKHELVGMRKTLVFYEGRAPNGQKSDWIMHEYRLESDENATTTQEEGWVVCRVFKKRLTTMRRANEHESPIWYDQDHQVSFMPEIDSPNQNNSLSHLVNPNYQYPYGSCKKELDHMQNYQITPDHFLQLPFLESPKLLPPCNSSMPIYGINIDQAGIINFQPPSLTQDHNNYNNNNKSHQNQDQNANNQVSTDWRAVHKFVASQLLSQGDVLTKENHCTNMEDSDPILHSLDDHGRSNDELITHDQNKHEHDVSRMQDQDASNSTSICPIDLWK*
>E3N88_24476
MAEPEPNPHTVVIYRFYPTEEELISFYLSNKLENHRTQDLHRVIPVVNVYEHNPSHLPRLAGELCQRDTEQWFFFVPRQEREAQGGRPSRTTASGYWKATGSPTYVYSSGNKVIGVKKTMVFYEGKSRKVKKTVWKMNEYRAIKEEVDGTNALPVPKLRHELSLCRVYVVSGTTRAFDRRPFGIEPMVNPHGSMGASSSRN*
>E3N88_24969
MSEQEMSLSMNVNGQSKVPPGFRFHPTEEELLDYYLRKKVANEKIDLDVIRDVDLNKLEPWDIQEKCKIGSTPQNDWYFFSHKDKKYPTGTRTNRATGLGFWKATGRDKVIYSNVTRIGMRKTLVFYQGRAPHGQKSDWIMHEYRLDDNSNTNQDASGSNLCDANQEDGWVVCRVFKKKNYHKAIESPQRSIAASMDSRTPLQSLNKDGILDQRLLEYMSNNRSCKQEIESLGSDHNTSLHQTMNPVNSRFYHLPRLESSMITMSPHQSSCSMNFDQGLPFKPHVNDSLEHLDNWADIERLVAAQLNGHVDPTKQLYSCYGEPNEDFSFSLDNEEPEPSQFCGSTTMARLMNQGSYTSEIDLWNFARS*
>E3N88_24998
MARSSLFPGFRFHPTDVELVMFYLKRKLLGKKITVKAVAEVNIYDFSPWDLPDKSALKSGDLEWYFFCPNEKKYSSGCRSTRSTETGFWKATGKERQVNYNGRTVATIKTLVFHLGYSGKGQRTDWVMHEYKMKDAHLANAGIVQDMYVLCKVFEKSGSGPKNGACYGAPFNEEEWGDDLASSIDSNVAGLFGASDTMDNPQKDLVTMNMTEQDSSIVTVSSNQLSNILNDKKKGPAVINMTEPGSSPIVTFSADQPTNTVNEEECGYDVAGCINSEIVDGATNMMDNKQKGQATMNTAEPAATNMTEPGSSIVTFSADQPTKTLNDKQKGPAATIMAGPQTTHGDVLCIEDIDLPADDAVLSFDDDDVIFIEDVNVIMRRKQETEATNVERVKSMMPI…
>E3N88_26142
MESTDSSSASKQPNLPPGFRFHPTDEELVVHYLKKKAASAPLPVSIIAEVDLYKFDPWELPAKATFGEDEWYFFSPRDRKYPNGARPNRAATSGYWKATGTDKPVLTSGGTQKVGVKKALVFYGGKPPKGAKTNWIMHEYRLADNKTISKPPGCDPINKKASLRLDDWVLCRIYKKHNMPRPVDNDGSNHHPMTGMLASIPPSISLGITTPTGFNTTFDNHENNVVFDTMLNSNDTTSNLLPVKRSLPVFFWNEENHSANSPYTKRFLADDGGGDGGVTVSRAADENGSFLNHQQVMLGSVGDGVYRQPYQLPSMSWYS*
>E3N88_24342
MRSPSKSVTKRIKDAESELNLPPGFRFHPTDEELIVHYLCRKSQSTSEIVSGPPPPPIIADVDLYKHDPWELPEMALFGTKEWYFFTPRDRKYPNGSRPNRVTGNGYWKATGADKPIKLKSDHTLTIGIKKALVFYAGKGLKGIKTNWIMHEYRLVVPNPAPSKYTNATASKLDDWVLCRLYNKKNNPNEIIIMPEDNSIHPASPLQLQKDNSSSNNSHDSFESFEHSDGEFGGNFEGVNEQSNIGLKESLVQKEVLDDGNEWLDSLSLEDLHHCLEALPPDYDFYDMPKIYNSNQQYYFNDSFM*
>E3N88_26474
MMATGTGELSVPPGFRFHPTDEELLYYYLRKKVSYEPIDLDVIREVDLNRLEPWDLKDKCGIGSGPQNEWYFFSHKDKKYPTGTRTNRATAAGFWKATGRDKAIHLNSSSKRIGLRKTLVFYTGRAPHGQKTDWIMHEYRLDDQYTNATTPSEVQEDGWVVCRVFKKRNYNRSPFQADNNHSHNHNHHAEDDHHQLEDQDHMSTHGNDMHTLHGYTTLFDGSMHLPQLLTSPHEHPPYFLATPLSRQLVNNNSNNNNSNNSETGTMMTNGINCSKNLLSLMSMSQGSCGHHSQEKPLLATRNITADWSFLDKLLASNQHHPGFAFDQHNQQGTCVNDPSSSQHFDNDPDVSQTSNIFPFHHVGYETDVLKFPK*
>E3N88_26481
MDIDKMHVTSRKQVDEEDIPLPGFRFHPTDEELVGFYLRRKVDKKPLEIDLIRQIDIYKYDPWDLPQTHDVRDNEWYFFCKRGRKYRNSIRPNRVTGSGFWKATGIDRPIYSSVGSGCIGLKKSLVYYRGSAGKGTKTEWMMHEFRLPPSSHMTHNQNAKSINHTDDKSFSHEAVS*
>E3N88_26484
MSNLSLVEATLPPGFRFHPRDEELVCDYLFNKLSLSNSPLLVEIDLNNCEPWDLPETACVGGKEWYFYSQRDRKYATGLRTNRATASGYWKATGKDRCILRNRTLVGMRKTLVFYLGRAPKGKKTDWVMHEFRLHPPPQTPPIDASLKEDWVLCRVFCKNREAIVIKQNTNVGSTSNPQLHEEDIATSSSSLPPLINEPYTLSFDHSQLTHNNNDNNNNILISHQRQVPCFSTIFNQSMSQFDLINHNHHYLLSTTMQPPPQLPSNYTIPSSSSSSSHCCEKKDVIKAVLSRFNTEKHINFNESVFGEGTSDQSFLSDATLPVTMWYP*
>E3N88_26394
MVLVTSDCAFIGQSKLKTGDRQWFFFSPRDRKYPNGGRSSRATLKGYWKATGKDRVIKRKSSSVGFKKTLVYYQGRAPSGLRTDWVMHEYTMDEEELKRCPAAQEHYILYKIFKKSGPGPKNGESYGAPFIEEEWNDEDCLDFDSLLVQKPNPGPLNEFEDTNTRKEDGTGFSNDIEEFLHKIIDSPDILPSEPEILEKNENLLLEGSSGQVEEDFLEMDDLICPEMKICNPVTDLDSFREFDFYHDMNNFEYGSGPENLGLVSQVLNYDQELHNELPISYDLWNHHDQHNQSVMSIQTVHEPVPNPSSGVVIEENIEKPEYYLNQSPENMENNTDSWFSSALWAFVDSIPSTPASASESSALVNRALERMSSFRSGRNVHLDAATATLAGGATTKRLA…
>E3N88_25502
MMENYSAIGKEDDQVVLPPGFRFHPTDEELITHYLVKKVFDHTFSAKAIGEVDMNRIEPWQMPGLAKMDGKEWYFFCMRDKKYPTGLRTNRATDAGRAPKGEKTNWVIHEFRLEGRSSVQTGPKSKVLNDALFSPVFVSTLLVANLVLFELQNEWVICRVFHKSSGDKKLNSGGNGLPQLTESSTSSGSGDGMIKPESIHVPCFSNPDTILNNPSYTFDHNSNGSYSFQAGQSGHPLPDGSQFQFQFQFPSGYSFPISNQTNFNDLLRHNGDFQLGKEMDTRSHETENTEISCVMPDFETGKRVFDDQETPSTSVGPIDMDCIWNNY*
>E3N88_28273
MMMNGQQQQQEDELGEERLMRGRSKNKELAEEDDDHEKDMVMPGFRFHPTEEELVEFYLRRKVEGKRFNVELITFLDLYRYDPWELPALAAIGEKEWFFYVPRDRKYRNGDRPNRVTTSGYWKATGADRMIRTENFRSIGLKKTLVFYSGKAPKGIRTSWIMNEYRLPQHETERLQKAEISLCRVYKRPGVEDHPSVPRSLQTARATSSKRQQHSNQNDDKLSETSGSSTTDIIGTGLGPSNTISTPSYNNYITSFPTITATLPPDTSSLVPPTASSSIYPNNVDDLHRIISYQHASVDNLASQGFHIQNYQHKLSNNMLLQPQLQLQQQSQQQQALVALNNLSGEVQVTFPDRLWEWNLMSGEGSKDYTNPFK*
>E3N88_26946
MSGASLPPGFRFHPTDEELIGYYLKRKIQGLEIELEVIPVVELYRFDPWELPDKSFLPKRDMEWFFFVPRDRKYPNGSRTNRATRAGYWKATGKDRKVSCQSSLIGHRKTLVFYRGRAPLGDRTDWVMHEYRLCDDISGGTPSFQGPFSLCRVTKKNESKVSYVTSEPHAKEVGSGSNGVINEPMVLQTSTHMGHESNLSSPLGSFEKTSTSENEPTSSMSLNNPSMFWVSPDLILDSSKEQTKEQEGQFGNFIPNDISNSMSRLQPYQQFEISPSSSYSNFTEEVEQLDYLNKFGYMSPDSRTQSLTGIFDNEDHFPYEFYGGS*
>E3N88_27049
MSLSVNVNGQSKVPPGFRFHPTEEELLHYYLRKKVASERIDLDVIRDIDLNKLEPWDIKEKCTIGSTPQNDWYFFSHKDKKYPTGTRTNRATAAGFWKATGRDKVIYSSLRRIGMRKTLVFYKGRAPHGQKSDWIMHEYRLDDNTITSQDSGSGSNSCDLTQEDGWVVCRVFKKKNYHKSVESPQRSPSAPSTDSIAQMKYLNKDEGVDDQLLAYINGTSCKQETDSLANVITTTHDYDPLQQLINPINDRFLHLPRLHSGSSDLISLATFDQDSIFKAHNSMTHSGNHEHLENWSDVDRLVASQLNCQPFIPSTCYGEPNDHMCFPYDQHENHEPPQPSSMAEPKEAANYMSEIDIWSFAQSSSPSDQFYLLSV*
>E3N88_27058
MEPLPLGFRFRPTDDELINYYLRQKINGHHSEVHIIPEVDVCKMEPWDLPDQSIIKTDDPEWFFFCPRDRKYPNGHRSNRATGAGYWKATGKDRTIKSRGRPGQIIGMKKTLVFYRGRAPKGERTHWIMHEYRATEKDLDGTNPGQAAYVLCRLFRKAEENTDASKFDEAEPTSLSPSTHKSSPDDTSLHNVQTDGTEMWLADTAHNFTHNPVLPFENRVSDAQKSIEKQPVEKGYPELGAYLDSRFANDFGSETGLNFQDGTCEQDVSLSELLTLLQNSNDCSFKNTCSKLSTAMGSETQTPIPVHPNMGSSYRMGNDLEQSTSQTNIHASGSSRTGQPEFKYRIRQSQTDPSDPTDPSSENVMGQGTASRRIRLHIGPSSGSITHGDDGDETSSPES…
>E3N88_27538
MVVQTVPMPITDPKTQLNLPPGFRFYPTDEELMLQYLCPKVAGNDFPLQIIGDVDLYKFDPWKLPSKAMFGEKEWYFFSPRDRKYPNGTRPNRVAGSGYWKATGTDKVIMSEGRKVGIKKALVFYVGKAPKGCKSNWIMHEYRLSEPSKNNNSTRLDDWVLCRIYKKNSSTENTISGGPSIEHSHGSPSSSSSQFDGVLDSLPTIDNTFLNFPTGHSGKSFTEVDQKIDIQKFDTGNYDWIGLGAFGLQDPNSTSMDPTFDMQNKFGKSPEDEVRNGIRSQRLENSGYVFSQSFLSTTDPFAIRYPTQSGSSGYRQ*
>E3N88_27537
MEITDSSQQPQLPPGFRFHPTDEELVVHYLKKKAASAQLPVAIIAEVDLYKFDPWELPAKAAFGDQEWYFFSPRDRKYPNGARPNRAATSGYWKATGVDKPVLTDGGRQKVGVKKTLVFYGGKPPKGVKTNWIMHEYRLTDNNKSTCKPPAYDPAKNKGSLRLDDWVLCRIYKKSNMQRPAEGDGSGGGDLIGMLASPLPCRSYNHQWFMRSTGGCTGYNVAVENHDRNNNFLFDNMLNSNSGDTNHLQTTIVSPSNLLPSSSSSYTKMFLTDSNPERSSMDTQLQQQTTLLDPRESIFRQPYQLPDMNWYS*
>E3N88_29816
MAPVSLPPGFRFHPTDEELVAYYLKRKINGHEIELEVIAEVDLYKCEPWDLPGKSILPSKDLEWYFFSPRDRKYPNGSRTNRATKGGYWKATGKDRKVNSQSRAMGMKKTLVYYRGRAPHGSRTDWVMHEYRLDERECETASGLQLQDAYSLCRVFKKSLIPPKTTTTIESQYETAASDHSSFTDLHGSHNLSDTNDVKWTDQYLSDDAFTFNNPSFLNCGNLPYSQSKVDIAMECARLQHSLSLPPLQVQGYHDNSVASYIDLKNIPQSSNASLIGSQHDILHEILSMGSQDFINHDEWSGGYAAIDNKFSFMMNNDNQMLDSGSFEFVGDDRNTRAIEIDDVDGKLKSDRMVENLRWVGMTNKDDPEMAFLEDYKTVMVENTSSFGREEHEIQVAQE…
>E3N88_29933
MDDQSSCVPPGFRFHPTDEELVGYYLRKKVASQKIDLDVIRDIDLYRIEPWDLIERCRIGYEEQTEWYFFSHKDKKYPTGTRTNRATMEGFWKATGRDKAVYEKRRLIGMRKTLVFYKGRAPNGQKTDWIMHEYRLESEENGPPQARNLIPSSKNDS*
>E3N88_31348
MSCDVMYFLIGFVNDSSVGITELSKIGEREWYFYVPINKKHGNGGRPNRTTKNGFWKATGSDRKIFSLSDRNKHLGLKKTLVFYKGRAPGGNKTDWVMSEYRLPDSCPLSKDIVLCKIYRKATSMKVLEQRAAMGESQAPSSPSSVRGQQLDFLASPSMRLSHVASDTDENDGSCKESSLKLPVGAKKVSELRLPKSDMDWSQDSLLRSPWLHDLIFTPPPYANVLNFLD*
>E3N88_30625
MSKLEEMKLSMKVVNGQSKVPPGFRFHPTEEELLQYYLMKKVACEKIDPDVIQEVDLNKLEPWEIQEKCNIGSNPQNDCYFYSHKDKKYPTGTRTNRSTAAGFWKATGRDKVILQRTGMRKTLVFYKGRAPHGQKSDWIMHEYRLDDTLIPMQDSEASNLRDSAHEEGWVICRLFKKKNYHKSLETPQRSLTGSMDTRPQLQSSNTDDILNELLMCMDGKSCMQETENFTTIHDTMQQLMNPINDTFIHLPGLDSPMMTRSPCIISSTSIDQGSSVCKKDSYSMCEDYDQYSNWVDVDKIVASQLDGQMEETKIFSSCFEESDGKFGFTMDRNEPVLVRSEEDLWDLARSPVDPLYH*
>E3N88_31107
MKPLNFMQNGILRLPPGFRFHPTDEELVVHYLKRKVQAIPLPFPIPEADVCRSDPWSLPGDSQQERYFFSTVEIKYPNGKRSNRTAESGYWKPTGLDKKVIDSRNKQIGTKKTLVFYRSKPPKGSKTNWIMHEYKITNPSNQGMENWVICRVFLKKRGRIDAVKDEEMVQVQNRGPIFYEFIGGPRKFDLNLDGGGDSSSSGSSGITVADDDGENSN*
>E3N88_30254
MTCDNLELPPGFRFHPTDDELVMHYLCRRCASQPITVPIIAEIDLYKFDPWQLPDMALYGEKEWYFFSPRDRKYPNGSRPNRAAGTGYWKATGADKPIGKPKPVGIKKALVFYAGKAPRGVKTNWIMHEYRLANVDRSAGKRNNNLRLDDWVLCRIYNKKGTIEKHQVAGNECSEMETETKPQISGYTPGPTVQPPLSVPHHVMNDVFQFDTSESVPTLHTDSSPEHEREVQSDRKRNNLTFSYMDPFQDDGFTPQSQYYNDFQLSPLQDIFMRTPKPFQM*
>E3N88_30231
MEINFSSMDHEEPMELPPGFRFHPTDDELIIHYLYRKARDDSFVSRAIGDVAMNKFEPWDLPLRAKIGEKEWYFFCVRDRKYPTGLRTNRATEMGYWKATGKDREIYKAKTLVGMKKTLVFYRGRAPKGQKTNWVMHEFRLDGELAKDLSKSAKGEWVISKIFEKNYGEKKIHISGVSSMNHNGHENEVEFDASSLPPLMDTTSSKLETIFDAIQEQKPRNEEFNQDFNKSIDFMHSMSNIPSWLPNALTLQNTQYLQSHDPSITRFLIDNDNRVNIPQNQKMEVRNDEDYTLHLAGSMDLDCLWSN*
>E3N88_33890
MAKLNSSEWYFFSFRDRKYATGYRTNRATKSGYWKATGKDRTVVDPKTGQVAGMRKTLVFYKNRAPNGIKTGWIMHEFRLENPHIPPKEDWVLCRVFYKAKGDNNNGFNSQNNIITDVTSPITDSNSLHKTNTGPPLSICNHQSTTNPFHQSAPVCNYPLQNDYSRVDFLQSSHSATCPEESTTVDQTTVRSNIECQDHESGLFSDYGFDFGIPSPVEFANGYYEEHGIVFF*
>E3N88_36635
MTLDNDESNILPINHKNIITNCPSCGHAIQLQAKELIHDLPGLPAGVKFDPTDQEIIEHLKAKVGCDANELHPLIDEFIPTIEGETGICYTHPEKLPGVSNGGQIRHFFHRPSKAYTTGTRKRRKVHMDAERGETRWHKTGKTRPVLVSGSVRGYKKILVLYTNYGRQKKPEKTNWVMHQYHLGNNEEEKDGEIVLSKVFYQTQPRNCASGTLKDSSSLDEIKTEPRNPKTKNSSFIQNYSVDCSFMSYGIDRRQTNRGGSGDVIPRFVLQNDTSPFVHLPTGSSKE*
>E3N88_35032
MDTDDQLLIKRCNHTKDLVDEEDDVPLPGFRFHPLDEELVGFYLTRKVQKKPIGLQLIKEIDIYKYDPWDLPKGNDSGEKEWYFFCKRGRKYRNSIRPNRVTGSGFWKATGIDRPIYSDHDHDHDLCIGLKKSLVYYRGSAGKGTKTEWMMHEFRLPPDHNNKNKSNTQEAAEVWTLCRILKRSPSYKKTLPEWKEVSTRKAAPAPVVETSSGDSDYDRQSYISFQTPVATDHNKPSAHDQHRLVSNHMSKPPSTAASCTSFSGLDVNDFIKHGDWGDLRSVVDQFCAGDPFFLM*
>E3N88_34686
MEFFSQQFDYNNDQVCLPPGFRFHPTDEELISCYLLRKVLDRSFTGRAFADVDLNKCEPWELPQRAKMGEKEWYFFSLRDRKYPTGLRTNRATEAGYWKATGKDREIYSSKTSALVGMKKTLVFYRGRAPKGEKSNWVMHEYRLEGKFAYHFISKTSKDEWVISRVFKKTGAGHIATGGSGKKWITGGTSYGKEASSSSTVSSSLPPLLDSSVYTSAYTADRETFSYDSNAASKEHVPCFSTASTTNFGSSQPLFDFPPPEPLTSSFVGKNAGVSAFPSLRTLQENLQLPFFYSSVAPPMHDGGETSNFVSSSGENWVAPAPENQKPGPTELDCIWSF*
>E3N88_34740
MESTDSSTGSQLPQLPPGFRFHPTDEELVVHYLKKRVAAAPLPVAIIAEIDLYKFDPWELPAKATFGEHEWYFFSPRDRKYPNGARPNRAANSGYWKATGTDKPVMTSGGMQKVGVKKALVFYGGKPPKGVKTNWIMHEYRLTDGKTVSKPHGSDPSKQKGSLRLDDWVLCRIYKKNNMQRPMNSEGCDHHNMTGILSSIPPSISLAGGHHTMVDNQEHNLLFDVRMNSTDTDTNIASLLPVKRSLSGLFWNEDAPTGNSSSTYTKRFLTAESNSDISVMATRTTDENGGSIASLLSQLPQTPQLQQQQQQTMLGSIEDGVFRHPYQLSGMNWYS*
>E3N88_34739
MGLPVTDPMTQLSLPPGFRFYPTDEELLVQYLCRKVAGHDFSLQIIADIDLYKFDPWQLPSKAMFGEKEWYFFSPRDRKYPNGSRPNRVAGSGYWKATGTDKVITTGGRRVGIKKALVFYVGKAPKGTKTNWIMHEYRLSEPQRKNGSSKLDDWVLCRIYKKHSSAQKAVSGGQTTEQSHGSSSSSSSQFDDVLESLPEIENRFFNLPTVNSTFQQEHQKLNLQKFDSGNYDWASIAAFGLPEPVTGVQDPPNQSTMNVGSSMAPVYATDTKFVRLVEDEVQSGIKSQRVDNPGYFQSNLSPFAQSQSLPSTNDPFRIRYPTQQGVLGFRQ*
>E3N88_35217
MGDNKNMNLPPGFRFCPTDEELIVHFLQRKASHLPHHPDIIPDLDLYPYDPWDLEGKAMVEGKNWYYFSRRTPNRVTANGFWKSCDGDEEIMSSNGSKRIGVKKYYVFHDGEGMKTDWVMQEFRVHDGANSSNRSRRRDNSKIDWVICRVYEQNYDDDDDNDGMELSCLDEVFLSLDDFDDISFPN*
>E3N88_38154
MALAIIDSSPAASSLAPGFRFHPTDEELVRYYLRRKVCGQPFRFDAISEVDVYKVEPWDLPGLSKLKSRDLEWYFFSALDKKYGNGSRTNRATEKGYWKTTGKDRVVHHRSKEVGMKKTLVYHSGRAPKGERTNWVMHEYKLIDQELQNAGIVQDAFVLCRIFQKSGSGPKNGEKYGAPFIEEEWEDDESILVPKQEDFTEKLLVDMDSYLDANDIEQILNTDMPREDAPLPLIHDVGTSTEVTDGPQKSVVVADEYEPHVDKSGGSKSFDQPVQTELHAGSVSHGYFGESSNIIEFGIDYLLDEPYFDATDGEFQLDDSLFFQADDLKNAADMDSGLDILDEYTSLFNPDDNFQYTFGSIDNKNILPESMLNLENMNAGTPQVCEAGQPFEGQNDKIA…
>E3N88_38155
MGQEIIGVPPPATAPAPPPPPPTSLAPGFRFHPTDEELVMYYLRRKACGKHFRFQPVTEIDVYKSEPWELADFSSLKTRDQEWYFFSPVDRKYGNGSRLNRATGQGYWKATGKDRCVRHKSQTIGMKKTLVFHSGRAPDGKRTNWVMHEYRLLDHELLRVGVTQDSFVLCRIFQKSGLGPPNGDRYAPFLEEEWTDDAALMVPGGEADDDVTNGDEPRAEGNDSPQETIPFVCKRERSEELALNRELELEPFSLFHNKRSKPSDPNSSNANGSEESTTTSEDPRRALLEFPLLESIEAKECHPPTTLPSFDAATLEKSVPPGYLKFISNLENELLNVSMEKETLKIEVMRAQAMIDILQSRNEVLTKENGGFRTGVRWAGGSYVTCSLYSSCVACIASG*
>E3N88_37434
MEKLNFVKNGVLRLPPGFRFHPTDEELVVQYLKRKVHSFPLPASIIPEVDACRSDPWELPGDCEQERFFFSTKEVKYPNGNRSNRATLSGYWKATGLDKQIFSSENNQVVGMKKTLVFYRGKPPNGSRTDWIMHEYRLATHQPKNPTQGTGNWVICRIFLKKRGSNVSKNDEEKAKAMVGIISNRKSVKSKPVFYDFMAASKKQKTDLNLAPVSLSSGSSGVTDDAGSCDEHEENSSNLDRKNKHTQ*
>E3N88_39204
MTSSNGGVPPGFRFHPTDEELLHFYLKKKIAFEKFDMDVIREIDLNKTEPWDLQERCKIGSTPENEWYFFSHKDKKYPTGSRTNRATNMGFWKATGRDKCIRNTFKKIGMRKTLVFYRGRAPHGQKTDWIMHEYRLDDVIDHHDPLNPEDGWVICRVFKKRNLFKIGGNEASSGVASAQRANNMYQARPLSYGLDNHQYLTYDQQQHHQNFDLGLNYTHQYPHLITTTHKPLGCGFVNLSSEDSPIMARQLMSGHRECDSGSCENQLDVGYHTCETRLEVDISGSTRNMINANVNETSNEWGMIDRIVTSHLVQHNRDVDSTKGVLRYRDDVTSSSSMQPINQLSLGGGMDF*
>E3N88_40648
MEEKCDQNGEKIDEIMLPGFRFHPTDEELVGFYLKRKIQQTPLSIELIKQLDIYKHDPWDLPKLAMTGEKEWYFYCPRDRKYRNSARPNRVTGAGFWKATGTDRPIYASEGSKCIGLKKSLVFYKGRAAKGIKTDWMMHEFRLPALTDHTVAPSKRFLEKAIPANDSWAICRIFKKANSTVQRTLSHSWGSPNLQQPPSSVHNILTQHLITSNDLQHSSITRLKMDHTASNNISLYKPFNIDPTTPTLATINNKPPQSSISSSENLNYSTSYPSLFQELNYGSKSSAVDVSSLPVNMPNSIFGSFDKSEGLDYITSGLHHDHQQYYNGCCFSITNQPAEMQENCVNGVQDHEGTVGTTTTIKARPNEGVDTLFEEQWGRSSNGGYPFMSLPLGLQDAWK…
>E3N88_40637
MVGNTLNLPPGFRFHPTDEELIMFYLQNQVLSKPCSVSIIPEVNIYKFDPWDLPERTSFGEKEWYFFTPRDRKYPNGARPNRAAVSGYWKATGTDKTIHSGSKYVGVKKSLVFYKGKPPKGTKTNWIMHEYRLNESRSQTIKKSGSMRLDDWVLCRIYKKKSLETRLEQKEEHIIAENVPNENHNAMETQLKKIPRTFSLAHLWELEALGSISHLLDDHNTNNDTNIRAAEPQSSSSLLETRLNEPLFVKFEDQDQNAYLNQTSFYNPMLQFQ*
>E3N88_40669
MEKINFVKDGVLRLPPGFRFHPTDEELVVQYLKRKVHSFPLPASIIPEVDVCKHDPWELPGDCVQERFFFSTKEVKYPNGNRSNRATLSGYWKATGLDKQIVTLKNNQVVGMKKTLVFYRGKPPNGSRTDWIMHEYRLATPQPKNPTQGMENWVICRIFLKKRGNNVNKIDEETIAIVSDHKPVESNPVFYDFMAASKKGTDLNLKPVSSSSGSSGITDDACSCNEHEENSSNLDDVSNLRKI*
>E3N88_39940
MDSSYHLPGFRFHPTEEELLDFYLKKMAAGKNVHCDIIGHLDIYLYDPWVLPGLSKIGEREWYFFVPRDRRHASGGRPNRTTKNGFWKATGSDRKIFGLSDPKKHLGVKKTLVFYKGRAPRGNKTDWVMNEYRLPDTYSFAKEMVLCKIYRKATSMKVLEQRASKMKEEAKTLTPSHPLSSDEAYSFNTRSENNEFHQDLDLFLDEILKQESPLPHVMSVEPDLKASKNHDELGHDLFHTMDEDVKEELDVISDATSSNTNDADNNRANRVTNLRLPTNDEQLYSLQVPKMSLDWTQDTFWTQFCSPWMRNVMLSSPYANVVNF*
>E3N88_40888
MEFLMITDQQFDNCNNGDSQLPPGFRFHPTDEELISCYLLRKVLDGRFTCRAIADVDLNKCEPWELPQRAKMGEKEWYFFSVRDRKYPTGLRTNRATKAGYWKATGKDREIYSSKSMCLVGMKKTLVFYGGRAPKGEKTNWVMHEYRLDGKLAYHFLTSSSKEEHVISRVFQKTISTGNGGSGTKRPTTGMNSYQDAISSTSVSLPPYASGDHDSYSYDSNAASKQHVPCFSTDSASNYSSQSVFDLPPPPLSAVNYRNNVGVSAFPSLRALQDNIQLPLFSSSSLMPEHGDGVMCSYGYLMPEVSPATEKQKAGLTELDCIWSF*
>E3N88_05192
MESTDSSTCSQYPNLPPGFRFHPTDEELVVHYLKKKASSIPLPVAIIAEVDLYKFDPWELPSKAIFGDQEWYFFSPRDRKYPNGMRPNRAATSGYWKATGTDKPILSSTGDQKVGVKKALVFYGGKPPKGIKTNWIMHEYRLIENASFKTPIVGSSNKRTSLRLDEWVLCRIYKKNSSRPTDRDLDHHYMEDMIASKTMNSNSILENNQETYFEILNNEDGSRIQESNSISKLGSSSSSMKSGVSSMILNPGKRSFPVTHYWNLDSSEKRFHSDDDVNGMMDRNGSFISLLNPAQQGIGGFHPNTILGSLGDSTFPYQLSSLNWHT*
>E3N88_05159
MASWCNDESISLHNLSTSSTSSKNNIVTSSCPSCGHTIQLQPKELIHDLPGLPAGVKFHPTDQEIIEHLKAKIGCDTNELHPLIDEFIPTIEGETGICYTHPEKLPGVCNDGQISHFFHRPSKAYTTGTRKRRKVHMDAERGETRWHKTGKTRPILISGSIEGYKKILVLYTNYGRQKKPEKTNWVMHQYHLGNNEEEKDGEIILSKVFYQTQPRNCASGVKESSSLDKKIERDTSFIQHYSVDYPFMSYGIDGRQTKDVPSHVTPNFVLQDDTSSFGHLPTGSSKE*
>E3N88_06066
MNISSCDLIDAKLEEHQLCGSKHCPGCGHRLEGKPDWMGLPAGVKFDPTDQELIEHLEAKVEAKKLKSHPLIDEFIPTIEGEDGICYTHPEKLPGVTKDGLSRHFFHRPSKAYTTGTRKRRKIQTECDLQGGETRWHKTGKTRPVMVNGIQKGCKKILVLYTNFGKNRKPEKTNWVMHQYHLGQHEEEREGELVVSKIFYQTQPRQCSWTDRASNNVLSNMIPIEGVHNSEMSRSGSGSCSSKEVNIPHTTARAHNNMDEFSPVSVGAVMSSYNPMDQMQHLKGVDHFSFVPFRKSFDEVGTTATGGEPSTGSDIDIGVLRGITCDEHDLQKQPHHLTQHNPHQHLMAAAAYHVSMPTHPVSTLISPPHPPHHQHHTSIMLDEGSFHVSRIMDNFQQQH…
>E3N88_06903
MEQNFEQDDQINLPPGFRFHPTDEELISHYLYPKVFDSSFKARAIGEVDLNRVEPWELPWRAKLGDQEWFFFCVRDKKYPTGSRTNRATVAGYWKATGKDKEIYKEKSLVGMKKTLVFYKGRAPKGEKTDWVMHEYRLDGIFSANNLPKSAKGEWVISRVFHKISGGKKISVSGLLRMNNGNKYQLEFCSANMPPLMEISNADGGSRTDNSHVTCFSESTDEHKPNNNQELIGSWSSNGSMMGSRIDATWIQDPSILKVLQDANNMNQNPKTERVDHQDYDMNLGGQLDLDSWKKDQMSHKVTCTDASLESCIQANRRDSIQEL*
>E3N88_06326
MSDNNNINLPPGFRFCPTDEELLVHFLQRKASLLPYHPDIIPDLDLYPYDPWDLDGKAMAEGKKWYYYSRRTQNRITTSGYWKSWACDEQIISSSSSKRVGVKKYYVFHVGEAPEGDKTNWIMEEFKLSSSSCSSSSNSRSKRKGNSKLDVSKWVICRVFEHSCDNNDNDDGTELSCLDEVFLSLDDYDDISYPN*
>E3N88_09566
MDMSTSDLIDAKLEEHQLCGSKQCPGCGHKLDGKPDWVGLPAGVKFDPNDQELIEHLEAQVEDKNLKSHPLIDEFIPTIEGEDGICYTHPEKLPGVTRDGLSKHFFHRPSKAYTTGTRKRRKIQTECDIQGGETRWHKTGKTRPVMVSGKQKGCKKILVLYTNFGKNRKPEKTNWVMHQYHLGQHEEEREGELVVSKIFYQTQPRQCNWSERGINNKMLSNNRDEVQVLASNVMTSYNPVDQVQHFKHVEQFSTLPYRNNFGEVVTTAGEASITCDERDLQKQHQQHMNLDYGQQQNPHYPHQHQVAATAFHVSRPSHAISAIITPPPLNHTSMILDDDSFHVSRIIESLQQQQQHHKTRERSASGLEEVIMGCTPSPSTDVKEECSITQPQETDWLKY…
>E3N88_08140
MNNFSHVPPGFRFHPTDEQLVDYYLRKKIASKRVDLDVIKDVDLYKIEPWELQELCSLGTEEQNEWYFFCHKDKKYPTGSRTNRATKLGFWKATGRDKAIYSKNNLVGMRKTLVFYQGRAPNGQKSDWIMHEYRLEMNENSVTQEEGWVVCRVFKKHITTVRRMDEHDSLCYNYDQVSFMPDYESPKRASHPYTSNHSYPHQLPTKSELDEMHDILPHEHSFLQLPQLESLRFPQPPAAGRSTLYKRTLQPPTDHQQSNINLLNYGNNNNNNGDRQDLQPTDWRVLDNFVASQLSNDHQNSVITKEDRYLNPPASPSLQMDEHMNMLLSDSKSDEMASEGASMSTSTCQIDLWK*
>E3N88_10365
MASSSGGVPPGFRFHPTDEELLHYYLKKKVSFQKFDMDVIREVDLNKRCNIGSTPQNEWYFFSHKDRKYPTGSRTNRATNAGFWKATGRDKCIRNTFEKIGMRKTLVFYRGRAPHGQKTDWIMHEYRLEDNDDPLNSTLTSPEDGWVICRVFKKKNLFKVGGSEGSRGSIGSDQLNHGSNQPAGSFSQANHQYLNYNQEQLQTLVDLGLNHSHIPHQYPHLQAQNFMPTHKPLDYEFSNFPPEDSPAMVKQLMSNNGECESGSCENQLQVGYNQACEPGLEAGTCEPAQSMVNATGNEWGMMDRLVTSHLGAATEDGDSSKRIVRYENNTNASSSSSMQQINQLSLHGKMDFWRYEK*
>E3N88_10087
MSIEEKKHAENPKNEKNGFVRDGTIKLPPGFRFQPTDQEIVFQYLLRKVFSCPLPASIIPEIINICNFNPWDLPGEWEQERYFFSKKEAKYGHGNRVNRKSGDGYWKATGFDKHITKCCNYNNIMSSLRKKHTIVGMKKTLVFYKTKPSTTNTTRWIMHEYRLLTSPTTTSNDKQCWIPMGNWVLCHVLLNKRSRKSIDNPKRSDSREQLINNRRNFTRNDTVLIDCDEASSCSSSSSCGSSVVTHEVSSSRTILDFEEIK*
>E3N88_12564
MDDVMLPGFRFHPTDEELVGFYLKKKIQQRVLPIELIKQVDIYKYDPWDLPNLAPAGEKEWYFYCPRDRKYRNSARPNRVTGAGFWKATGTDRPIYSSDGTNCIGLKKSLVFYRGRAAKGIKTDWMMHEFRLPSLSQSQLSQSKGILDKSLPPNPSHLLIPNTGLPSGFMFSTMDASGPTAKMTSDEGPILINLDTNILGDARNTSGNMGFGEPQQFNDFSMNSPQEMQGSIEIGDHEGPLRLTSDDHEWVKVQTSGFPFSPPSTVPDDWNHDMPWDSPSNSINMC*
>E3N88_12646
MAKSWIVNGTSIARKVKTSSLPAAHQIKDCGANRECPQCHCTIDNSDVAVDWPGLPIGVKFEPTDAELLEHLAAKCGVGNEMPHQFIEEFIPTLDVDEGICYKHPEDLPGARKDGNSVHFFYRITNAYTTGQRKRRKICQVSSLTKDVRWHKTGKTKVVMKNGVQTGCKKIMVLYGAAEGGSKQHKLNWVMHQYHLGTVEDEKEGQYVVAKIFYQSQKEVEKVDNHVVTENLDALMSLTSPRTPKTTAPDPRRSGKSAFCSVTIDNVRQSPPEESGYCDEQKYLPSTSICENKDNVELPIWEDDSQAVDLDAFDDSLLYCNENLENNEPQFGSNANAACAPSTSRGESFGVDDLVNLDLGPLPEFNLADLQFSSQDSIFGWLERL*
>E3N88_12798
MNTFSHVPPGFRFHPTDEELVDYYLRNKINSRAIELDVIKDVDLYKIEPWHLQELCRLGTEEQNDWYFFSHKDKKYPTGSRTNRATLAGFWKATGRDKAVYSKHDLVGMRKTLVFYRGRAPNGLKSDWIMHEYRLETDENATTTQEGWVVCRVFKKKLPIVRKGSEHEPMWYDDHQASFLPEINSPMQNNILSNLCNNANYQYPYDSCKQELDQQQNYHITPGHCLQLPLLEAPKLPSACSSSMPAYSIHMEPSLLTQDPNFNDQVTDLDMFVASQLYNQADASVKEYNDQSYPNADDQIVLPEDATNSIYNSQVDLWK*
>E3N88_15432
MSTHENKHGEKVNMEVSKLNFVRDGAIRLPPGFRFQPTDQEIVFQYLIRDSEQERYFFSKTEAKYGNGQRSNRASDDGYWKATGLDKQITRCCNNNMNLRKKEIITGMKKTLVFYKGKAMHGESTTRTYWIMHEYRLVHSPYSSKDSSSDKKSWIQMGNWVLCHVFLNKRSRKVAVADGKIISSGLTPQTELLHQGRKLLHHDK*
>E3N88_15846
MEVSSLAPGFRFHPTDVELVVYYLKNKLLGKKIISNVVTEVNIYDFCPWDLPDKSSLKSGDLEWYFFCPKAKKYSSGARSNRATETGFWKATGKDRMVHHKERIVATIKTLVFHLGHAGKGQRTNWVMHEYRMEDEQLASAGVVQGPAITDVTEPGSSFVTTLTIEPKDTLNYKKGSSSVMLSNNETPVNDDVMFLEDIDLIMGAADEENAKTIASNEDDGFYNELKSLINLDDLKTDGAAEYTLDELLEVPELGWFYVD*
>E3N88_15876
MEVSSLAPGFRFHPTDDELVVYYLKNKLLGKKIISNVVAEVNIYEFCPWDLPDKSSLKSGDLEWYFFCPKAKKYSSGGRFNRATETGFWKATGKDRMVYYKERVVATIKTLVFHLGHAGKGQRTNWVMHEYRMEDEQLASAGVVQDAYVLCRVFEKSGIGPKNGARYGKPFDEDEWVDDLASCSDSLAIFGAPKSKDCKRKGSSSVMLSNNETPVNDDVMFLEDIDLIMRAADEENAKTIASNEDDGFYDDLKNLINLDDLKTDGAAEYTFDELLEVPELGLFYVD*
>E3N88_16519
MRSPSKSLTKRLKDAESELNLPPGFRFHPTDYELIVHYLCRKSKSSSEIVSVTPPPQIIADVDLYKHDAWELPELALFGTKEWYFFTPRDRKHPNGSRPNRKTGNGYWKATGADKPIKSKSDPNTTIGIKKALVFYAGKGVRGIKTNWIMHEYRLAFANPTTIYRLDDWVLCRLYNKKNNPKEMIMLEDENIHHNQDLHLASPSYEMQKQKNCSNNNGSSNSFGSSDGEIGGNYENAGEQISMGLMGSLMKTKDLDVGDNWLDCLSLEDLYRYLEAMPPKHPNQQHFSNII*
>E3N88_17819
MMNQEEDQIRNKRQQDEGDDDDHENDTVMPGFRFHPTEEELVEFYLRRKVEGKKFNVELITFLDLYRYDPWELPALAAIGEREWFFYVPRDKKYRNGDRPNRVTTSGYWKATGADRMIRTDNFRSIGLKKTLVFYSGKAPKGIRSSWIMNEYRLPQHEFERLQKAEISLCRVYKRSGVEDHPSLPRTLQTTRNTSRSSNYNMPSQHSTFNRFESQFSHQNEHKICDTSGFTTPDVVGTAIGLSNSINSSYDNIITGSSTIFPNNMNELHKFFSSQQAQDNCPPSQLPNMNNYQLDVCSNYSPNLSTNNFHSQPPPESELEQDPQPHLHTHAHPPPDFFVGGVQGTFSDRVWEWNSILNEASKDSIDHFK*
>E3N88_17205
MEGDQGKKDPETLPPGFRFHPTDEELITSYLLNKISDSSFSARAITDVDLNKCEPWDLPEKAKMGEKEWYFFSLRDRKYPTGVRTNRATNTGYWKTTGKDKEIFNSSSPSSTTEIVGMKKTLVFYRGRAPRGEKTNWVMHEYRLHAKSAFRASKDEWVVCRVFQKTAGGKKYPSSSHSRVMINPYNLEIGPGSGIQMPQIMTSDPSYQFPYGLGRTYMSNADHIAEFPRVFRGSNPNMPLNQTHLNYPNGDGAELFTISGLNLNLRGSTSTHMRPTLAQPPPSVLPPHVQEDVASSMLMNSRGHGNIDAMGYDHGEMGSNNRFMNMDQCADLENYWAPY*
>E3N88_18992
MEDNLPPGFRFHPTDEELITFYLCQKISDSSFTSKAVAEVDLNKCEPWDLPAKASMGEKEWYFFSLRDRKYPTGLRTNRATVAGYWKTTGKDKEIFSGGVLVGMKKTLVFYRGRAPKGEKTNWVMHEYRLETTHTFKPNKEWVVCRIFQKTTIAKKPMPTVSSSQSMDSPCDTNTMANDYGDIEPPNLNNLSNLSSNISLQNYGLENLNTNMNMNISLASSLPALAWPSNLLSSNLSMNALLLKALQLRTYQQREAANFDYQFMPHGNSNNILNEACTSLQASSSRTYETLHQQQQQNQQQEQPFNLGSMW*
>E3N88_20036
MEHSFDHDDQIDLPPGFRFHPTDEELISHYLYPKVSDLNFVARAIGEVDLNKVEPWELPWKAKHGEQEWFFFCVKDPKYPTGTRTNRATSAGYWKATGKDKEIYKDKALVGMKKTLVFYRGRAPKGEKTDWVMHEYRLDGMFSANNIPKSPKGEWVISRVFHKSSGGKKIPISGLLRMKHEDSYTNSFESANMPPLMETSSFDGGSRTENSHVTCFSESMEEQGPVIGSSSLMASTTDSMYPMAPNMENFQFQDSTWMQDPSIFKIFRDLNNDSSMKTEIVDYGMNLSGQVDFDCIWNY*
>E3N88_41589
MGLRDIGATLPPGFRFYPSDEELVCHYLHKKIANEDVLKGTLVEIDLHTCEPWQLPEMAKLNSSEWYFFSFRDRKYATGYRTNRATIAGYWKATGKDKTVVDSRTSDIVGMRKTLVFYMNRAPNGIKTGWIMHEFRLENPNTPPKTTYNATPNVDPSPNLTSFCRPPPCVHRHHPFTTTVSDHSLPLHIHHHQNCFGNHQNMVQHPPNSTLIEPADQKIITKNNMSEDDQFGGFFYDMGFEDHIHDTEYEIDNDNDNDKGIVFYEESLISNVK*
>E3N88_41699
MERSMAEEEEEVVIPGFRFYPTEEELITFYLKHKIQGTAEFLQDIDRVIPQLHVYDFYPWDLPQYAGERCRGDPEQCFFFIARQEKEARGGRPSRLTSSGYWKATGSPSIVYSLGNRVAIGIKRTMVFYNGRAPTGTKTKWKMNEYKAFRDESSSTNTNRKPEVMEELSLCRVYVKSNCLRAFDRRPSGVTINDDQQPPPVPHPVHSTLHNATVSTHPSQQPSIILEQTTSVSDHSHYSSDDQTVNPPHSTMEHGDQPMWDWEEFKEWF*
>E3N88_41864
MSYELMIVAPAPAADSVALPPATPLALPPAVPSSPPPTSLAPGFRFHPTDEELVRYYLRRKVCGKSFRFEAVSEVDVYKCEPWELADYSSLKTRDLEWYFFSPVDRKYGNGSRLNRATGRGYWKATGKDRSVRHKSETIGMKKTLVFHSGRAPDGKRTNWVMHEYRLVDQELVKAGISQDTFVLCRIFQKSGLGPPNGDRYAPFLEEEWEDDATLLVPGGETEDDMPNGDELTQALGNDFVQETAANMIPLRSEPLGDPQAIPFVCKRERSEDCAVDHGPELETISLFHNKKSKQIIDPNTNGSNRNGSEESTTSQGPSALMEFPLLQSLEANKRQPLASQPSFDASTLEKSVPPGYLKFINNLENEILNVSMEKETLKIEVMRAQAMINILQSQIDAL…
>E3N88_42573
MLDDLNGQFLDTFQASASANDYLGVFVLITANLSWIVDGRTIARKVKISSLPLVNQIKDCGATRECPQCNYRIDNSDVSVEWPGLPIGVKFEPTDVELLKHLAAKCGVGDEKPHRFIDEFIPTLDADDGICSKHPENLPGATKDGNTVHFFYRTTNAYTTGQRKRRRICKESSLIKDVRWHKTGKTKAIKQNGVQIGCKKIMVLYGVACGSSKPYKLNWVMHQYHLGTVEDEKEGEYVVAKVFYQPQKDTEKVDNNAIIEELDAWTYLTTPRTPITDAPVPRRLGKSVSCDDATPIHAIQSPAQNVQMPIREDDIPSSNSEIKENVQMPIWEDDSQAVDLDAFDDSLFCNENLDAYDPIADSRLNKEPHSGSNVNADCALGTSRGESSAFDDLEKLDLG…
>E3N88_43668
MNNSSAASPDLNHDPYPKPTARDPVFGVSRDNSTSLNLPSVSLPPGFRFHPTDEELVAYYLKRKINGHKIELEVIPEVDLYKCEPWDLPGKSLLPSKDLEWYFFSPRDRKYPNGSRTNRATKGGYWKATGKDRNVNSQSRAVGMKKTLVYYRGRAPHGARSDWVMHEYRLDERECETDSGLKLQDAYSLCRVFKKSLNAPKTNVGVHHAAAASDHSSSVDLYSEGGRGGEDMETCNYQTPMASSSSNINHHGTPYHVSNDMSDGRWMQYLSEEAFTFPNQSFTNCGNVSYPPSKVDIALECAKLQQRLSMPPLQLQDLPMQGYVDMMNMPHTSSSSMREFSTSNGPQQDILQEILSVAQVSQDLINQNTWGGGYSGHHEDDFSFLANSNINNQMQDVSS…
>E3N88_45266
MNNFSHVPPGFRFHPTDEELVDYYLRKKIASKRIDLDIIKDVDLYRIEPWDLQGASVHLAPKLEVPENLHSKTINLCKLGTEEQNDWYFFSYKDKKYPTGNRTNRATKAGFWKATGRDKGVYSKQNLVGMRKTLVFYEGRAPNGQKSDWIMHEVFKKRITTVQRRMDEQDSLSWFDDQVSFMPKFESPRRIIHPYTSSSSYHHQLPPKSELNQLQYNLLQDQSLFQLPQLESHPRIQHHPAASFHTTTQQLNINLLYGNNDEQDLQVTDWRLLDKFVASQLSNDQEPCNLLPSSPHMAEHIHLLRSESKSDEMASECASVSTSTCQVDLWK*
>E3N88_45683
MVGRDNSNLPPGFRFHPTDEELIMYYLRNQALSKPCPVSIIPEVDIYKFDPWDLPEKTKSEEKEWYFFSPRDRKYPNGIRPNRAAVSGYWKATGTDKAIYSGSKYVGVKKALVFYKGRPPKGTKTDWIMHEYRLNESRSQPTKRIGSMRLDDWVLCRIYKKKSVERPLEQREENIHTQNTLGDNHHVGEIQSMKIPRTFSLSHLWDLESFGSIYHLLDNQDTNYDNINRVENGATVPRSPTLFPETRLIEPHFVKFEANHQNPNFNQTSFNNPMLQFQ*
>E3N88_45799
MAGPSWLVDSNRFATKIRSASGACDPESIKWKSNPTKACPNCHHIVDNSDVNQAWPGLPRGVKFDPLDQEIIWHLLAKSGARGFQPHPFIDEFIPTVDEDDGICYTHPQKLPGVQQDGSVSHFFHRAIKAYNTGTRKRRKIHGDDFGEFRWHKTGRTKPVVLDRVQQGCKKIMVLYVSPAKGGKAEKTNWVMHQYHLGTGEDEKEGEYVISKVFYQQQPLSKPNGKDEENLLAYFDAPIVKVGPVTPKSVTPEPPHAERRVPDDGGLEQEPAELFELPAQHEMVPVNGVEFETSCGKLGDHVTKENHTSEKPGANNDSQGGEESKWWDNESQYILDSQQLVEGLSLCDEFLQSQSPPRSVEKQESNGKPRLADYARLGPENLKKDLEACQDLILDPANL…
