# Supplementary material for: Genome-Wide Analysis of NAC Transcription Factor Genes in the Invasive Weed Mikania micrantha Provides Insights into Potential Control Strategies
Source: Biology (Basel). 2026 May 28;15(11):842. doi: 10.3390/biology15110842 (PMC13255735; doi:10.3390/biology15110842)
Supplement: Supplementary file 1 [file biology-15-00842-s001.zip › Table S2.xlsx]

## Sheet: Sheet1
gene-ID	Number of Amino Acid	Molecular Weight	Theoretical pI	Instability Index	Aliphatic Index	Grand Average of Hydropathicity	Accession	species name	similarity
E3N88_45799	430	47967.2	4.93	46.76	67.07	-0.754	XM_022164967.2	Helianthus annuus	0.8544
E3N88_45683	278	32258.3	7.07	30.13	60.32	-0.806	KY305123.1	Helianthus annuus	0.8573
E3N88_45266	328	38409	6.28	51.36	62.13	-0.872	XM_022144664.2	Helianthus annuus	0.8611
E3N88_43668	636	72114.9	5.23	44.31	62.33	-0.721	XM_022154195.2	Helianthus annuus	0.8555
E3N88_42573	368	40876.9	5.1	32.73	72.31	-0.541	XM_022149956.2	Helianthus annuus	0.8744
E3N88_41864	397	44738.5	5.57	50.85	72.9	-0.562	XM_022150408.2	Helianthus annuus	0.8913
E3N88_41699	257	30100.5	6.21	55.6	54.2	-0.906	XM_022179077.2	Helianthus annuus	0.8348
E3N88_41589	297	34161	5.71	43.91	57.1	-0.746	XM_022131667.2	Helianthus annuus	0.9101
E3N88_40888	304	33892.2	8.07	36.42	58.75	-0.463	XM_022133412.2	Helianthus annuus	0.8045
E3N88_40669	248	28139	9.17	37.39	66.73	-0.717	XM_022141545.2	Helianthus annuus	0.8544
E3N88_40648	418	47075.8	6.43	46.25	64.62	-0.592	XM_022143799.2	Helianthus annuus	0.8776
E3N88_40637	273	31995.2	7.76	38.98	61.79	-0.858	XM_022141512.2	Helianthus annuus	0.8474
E3N88_39940	348	40274.5	5.43	48.45	71.41	-0.694	XM_022182018.2	Helianthus annuus	0.828
E3N88_39204	364	41989.8	6.72	40.58	58.63	-0.855	XM_022139337.2	Helianthus annuus	0.8548
E3N88_38155	384	43288.6	5.43	55.42	68.62	-0.693	XM_025135908.1	Cynara cardunculus var. Scolymus	0.8639
E3N88_38154	536	59876	4.67	39.5	73.47	-0.416	XM_022121205.2	Helianthus annuus	0.8489
E3N88_37434	245	27948.8	9.13	40.29	64.33	-0.727	XM_022120502.2	Helianthus annuus	0.8561
E3N88_36635	289	32571.7	8.77	45.84	64.71	-0.785	XM_022179643.2	Helianthus annuus	0.8998
E3N88_35217	189	21829.2	4.92	57.63	56.67	-0.856	XM_022137920.2	Helianthus annuus	0.8831
E3N88_35032	305	35084.5	6.96	42.8	62	-0.746	XM_023900271.3	Lactuca sativa	0.809
E3N88_34740	344	38349	8.35	35.45	60.12	-0.752	XM_022137132.2	Helianthus annuus	0.8555
E3N88_34739	339	38052.6	8.87	49.09	58.7	-0.65	XM_023900579.3	Lactuca sativa	0.8394
E3N88_34686	340	37939.3	7.62	34.6	52.56	-0.594	XM_022172393.2	Helianthus annuus	0.8132
E3N88_33890	287	32674.3	5.63	29.01	61.81	-0.623	XM_022126540.2	Helianthus annuus	0.8288
E3N88_31348	273	31328	9	56.52	73.59	-0.465	XM_022165755.2	Helianthus annuus	0.8724
E3N88_31107	213	24239.8	9.02	31.93	70.42	-0.698	XM_043750614.1	Erigeron canadensis	0.7702
E3N88_30625	335	38825.6	5.93	51.91	62.27	-0.775	XM_022169707.2	Helianthus annuus	0.8249
E3N88_30254	281	32420.6	6.36	46.5	56.19	-0.799	XM_022169629.2	Helianthus annuus	0.8645
E3N88_30231	407	46054.3	5.71	36.4	53.61	-0.785	XM_025130223.1	Cynara cardunculus var. Scolymus	0.8642
E3N88_29933	363	41308.9	5.22	53.52	60.41	-0.781	XM_025119666.1	Cynara cardunculus var. Scolymus	0.8945
E3N88_29816	622	70272	5.16	37.65	64.5	-0.686	XM_035985121.1	Helianthus annuus	0.8131
E3N88_28273	390	44696.9	6.18	51.07	66.72	-0.807	XM_022172451.2	Helianthus annuus	0.9164
E3N88_27538	309	34968.3	7.68	37.19	60.23	-0.714	XM_022173110.2	Helianthus annuus	0.8784
E3N88_27537	349	39108.8	7.2	46.04	60.14	-0.751	XM_022173109.2	Helianthus annuus	0.8353
E3N88_27058	478	53436.5	5.43	53.15	64.48	-0.657	XM_022173470.2	Helianthus annuus	0.8153
E3N88_27049	389	44659.7	6.28	56.89	63.19	-0.824	XM_022173683.2	Helianthus annuus	0.837
E3N88_26946	325	37185.5	5.74	47.32	54.83	-0.725	XM_022173732.2	Helianthus annuus	0.8853
E3N88_26484	320	36455	5.9	52.39	66.06	-0.61	XM_022183930.2	Helianthus annuus	0.8032
E3N88_26481	321	37080.9	8.39	43.47	63.49	-0.76	XM_022183924.2	Helianthus annuus	0.8577
E3N88_26474	363	41990.6	6.37	38.84	54.79	-0.926	XM_022183919.2	Helianthus annuus	0.8176
E3N88_26394	497	55812.6	5.13	48.35	75.05	-0.445	XM_022184099.2	Helianthus annuus	0.8177
E3N88_26142	327	36346.9	8.98	40.57	66.79	-0.631	XM_022183534.2	Helianthus annuus	0.8663
E3N88_25502	339	37868.3	8.11	36.66	78.2	-0.435	XM_022157222.2	Helianthus annuus	0.828
E3N88_24998	378	41245.9	4.4	33.75	71.69	-0.343	XM_022117092.2	Helianthus annuus	0.8129
E3N88_24969	391	45053.2	5.93	57.32	60.82	-0.794	XM_022166140.2	Helianthus annuus	0.8448
E3N88_24476	250	28994.2	9.57	53.87	65.44	-0.678	XM_022149185.2	Helianthus annuus	0.8721
E3N88_24342	297	33879.7	5.12	33.13	70.2	-0.811	XM_023885983.3	Lactuca sativa	0.8454
E3N88_24285	291	33637	6.46	45.67	57.97	-0.713	XM_022127653.2	Helianthus annuus	0.8475
E3N88_22018	307	35310.5	5.81	43.59	62.57	-0.72	XM_022155059.2	Helianthus annuus	0.8527
E3N88_21755	370	43112.9	5.77	44.39	65.05	-0.916	XM_022162059.2	Helianthus annuus	0.8718
E3N88_21719	370	41703	6.44	39.99	62.46	-0.611	XM_022134614.2	Helianthus annuus	0.8205
E3N88_20036	316	36264.7	5.65	29.91	56.11	-0.787	XM_043761344.1	Erigeron canadensis	0.819
E3N88_18992	308	35116.7	6.96	45.6	64.94	-0.612	XM_022161874.2	Helianthus annuus	0.8851
E3N88_17819	376	42896.8	6.47	60.37	67.18	-0.773	XM_023874728.3	Lactuca sativa	0.821
E3N88_17205	346	38997.9	7.77	34.9	57.75	-0.677	XM_022114306.2	Helianthus annuus	0.8595
E3N88_16519	293	33446.8	5.74	41.75	75.19	-0.599	XM_022170873.2	Helianthus annuus	0.8244
E3N88_15876	452	49639.7	4.91	31.68	68.85	-0.549	XM_035983703.1	Helianthus annuus	0.8108
E3N88_15846	502	54876.8	5.14	32.86	54.84	-0.641	XM_025129565.1	Cynara cardunculus var. Scolymus	0.8138
E3N88_15432	274	31179.2	9.43	49.8	58.65	-0.754	XM_022122825.2	Helianthus annuus	0.8829
E3N88_12798	324	37795.3	5.4	46.48	67.96	-0.734	XM_022118485.2	Helianthus annuus	0.8302
E3N88_12646	390	43248.2	5.19	37.28	68.44	-0.63	XM_022117894.2	Helianthus annuus	0.8347
E3N88_12564	352	40020	5.85	40.09	62.36	-0.609	XM_022116425.2	Helianthus annuus	0.9241
E3N88_10365	372	42217.8	6.25	43.69	51.64	-0.875	XM_022143880.2	Helianthus annuus	0.8642
E3N88_10087	266	30509.3	8.82	40.96	63.72	-0.763	XM_022155604.2	Helianthus annuus	0.8315
E3N88_09566	440	50179.1	6.33	51.93	60.64	-0.86	XM_022125234.2	Helianthus annuus	0.922
E3N88_08140	349	40557.1	5.86	39.26	61.72	-0.86	XM_035981625.1	Helianthus annuus	0.867
E3N88_06903	343	39502.8	7.15	35.55	64.81	-0.592	XM_022127585.2	Helianthus annuus	0.8256
E3N88_06326	198	22724.2	4.93	53.6	63.94	-0.684	XM_022132807.2	Helianthus annuus	0.8978
E3N88_06066	472	53028.1	6.74	44.68	60.49	-0.815	XM_022140893.2	Helianthus annuus	0.8738
E3N88_05192	326	36835.3	8.82	42.11	64.63	-0.682	XM_022127502.2	Helianthus annuus	0.8852
E3N88_05159	284	32156.1	8.42	49.35	67.22	-0.786	XM_035983867.1	Helianthus annuus	0.8808
E3N88_03117	577	65141.1	4.48	43.76	72.31	-0.6	XM_022150409.2	Helianthus annuus	0.8596
E3N88_02326	353	40758.6	5.34	48.29	64.33	-0.738	XM_022153995.2	Helianthus annuus	0.8647
E3N88_02032	263	30075.7	8.79	53.23	74.52	-0.489	KY305121.1	Helianthus annuus	0.8593
E3N88_01790	285	33207.5	6.51	40.7	56.11	-0.836	XM_023878719.3	Lactuca sativa	0.9041
E3N88_00435	226	25944.1	5.35	38.29	59.07	-0.709	XM_022151191.2	Helianthus annuus	0.8779
