# Supplementary material for: Genome-Wide Analysis of NAC Transcription Factor Genes in the Invasive Weed Mikania micrantha Provides Insights into Potential Control Strategies
Source: Biology (Basel). 2026 May 28;15(11):842. doi: 10.3390/biology15110842 (PMC13255735; doi:10.3390/biology15110842)
Supplement: Supplementary file 1 [file biology-15-00842-s001.zip › Table S3.xlsx]

## Sheet: Sheet1
E3N88_20036	nucl: 8	chlo: 1	cyto: 1	plas: 1	extr: 1	vacu: 1	pero: 1
E3N88_06903	nucl: 12	chlo: 1	vacu: 1
E3N88_30231	nucl: 7	cysk: 3	chlo: 1	cyto: 1	extr: 1	pero: 1
E3N88_25502	cyto: 4	E.R.: 2.5	nucl: 2	vacu: 2	golg: 2	E.R._plas: 2	mito: 1
E3N88_34686	nucl: 12	cyto: 2
E3N88_40888	nucl: 11	chlo: 2	vacu: 1
E3N88_18992	nucl: 11	cyto: 1	extr: 1	cysk: 1
E3N88_17205	nucl: 9	cysk: 2	mito: 1	extr: 1	pero: 1
E3N88_21719	cyto: 7	nucl: 3	cysk: 2	extr: 1	golg: 1
E3N88_29816	plas: 8.5	golg_plas: 5.5	nucl: 3	golg: 1.5	E.R.: 1
E3N88_00435	nucl: 12	chlo: 1	cyto: 1
E3N88_22018	pero: 7	nucl: 3	chlo: 2	cyto: 1	extr: 1
E3N88_33890	nucl: 11	chlo: 1	cyto: 1	mito: 1
E3N88_26484	nucl: 9	chlo: 1	cyto: 1	mito: 1	plas: 1	cysk: 1
E3N88_27049	nucl: 10.5	cyto_nucl: 6	plas: 1.5	golg_plas: 1.5	cysk: 1
E3N88_24969	nucl: 12	chlo: 1	vacu: 1
E3N88_30625	nucl: 7	cyto: 5	extr: 1	vacu: 1
E3N88_26474	nucl: 9	cyto: 2	chlo: 1	extr: 1	cysk: 1
E3N88_10365	nucl: 12	cyto: 1	cysk: 1
E3N88_39204	nucl: 8	cyto: 3	pero: 2	plas: 1
E3N88_08140	nucl: 6	pero: 4	chlo: 2	cyto: 1	E.R.: 1
E3N88_12798	pero: 5	chlo: 4	nucl: 3	cyto: 1	E.R.: 1
E3N88_21755	pero: 7	nucl: 4	chlo: 2	cyto: 1
E3N88_02326	cyto: 5	nucl: 4	pero: 2	chlo: 1	mito: 1	plas: 1
E3N88_29933	mito: 6	nucl: 3	cyto: 2	pero: 2	plas: 1
E3N88_15432	nucl: 7	extr: 4	chlo: 2	plas: 1
E3N88_10087	nucl: 7	cyto: 5	plas: 1	extr: 1
E3N88_40669	cyto: 6	chlo: 3	nucl: 3	extr: 2
E3N88_37434	nucl: 9	cyto: 2	chlo: 1	mito: 1	cysk: 1
E3N88_31107	pero: 6	chlo: 4	nucl: 2	mito: 2
E3N88_28273	nucl: 14
E3N88_17819	nucl: 13	chlo: 1
E3N88_24476	nucl: 6	cyto: 5	chlo: 3
E3N88_31348	nucl: 7	cyto: 4	chlo: 1	extr: 1	golg: 1
E3N88_02032	nucl: 7	cyto: 5	mito: 1	extr: 1
E3N88_39940	nucl: 7	cyto: 2	chlo: 1	mito: 1	plas: 1	extr: 1	cysk: 1
E3N88_26946	nucl: 13	plas: 1
E3N88_38155	chlo: 5	nucl: 4	cyto: 4	cysk: 1
E3N88_38154	chlo: 5	plas: 3	golg: 3	nucl: 1	vacu: 1	E.R.: 1
E3N88_03117	plas: 4.5	chlo: 4	E.R._plas: 3.5	golg: 2	E.R.: 1.5	nucl: 1	vacu: 1
E3N88_26394	cyto: 4	nucl: 3	E.R.: 2.5	mito: 2	E.R._plas: 2	chlo: 1	vacu: 1
E3N88_24998	chlo: 6	cyto: 6	mito: 2
E3N88_15846	nucl: 6	cyto: 4	chlo: 3	plas: 1
E3N88_15876	chlo: 6	nucl: 4	plas: 2	cyto: 1	extr: 1
E3N88_01790	nucl: 13	cysk: 1
E3N88_24285	chlo: 9	nucl: 3	extr: 1	vacu: 1
E3N88_30254	nucl: 10	cyto: 2	plas: 2
E3N88_27538	nucl: 13	chlo: 1
E3N88_34739	nucl: 11	cyto: 3
E3N88_24342	nucl: 9.5	cyto_nucl: 5.5	chlo: 2	mito: 1	plas: 1
E3N88_16519	nucl: 6	mito: 4	chlo: 2	plas: 1.5	golg_plas: 1.5
E3N88_40637	chlo: 6	nucl: 4	cyto: 2	mito: 1	plas: 1
E3N88_05192	nucl: 10	cyto: 1	mito: 1	extr: 1	pero: 1
E3N88_27537	nucl: 13	cysk: 1
E3N88_26142	nucl: 11	mito: 2	extr: 1
E3N88_34740	nucl: 13	chlo: 1
E3N88_35217	cyto: 10	mito: 2	chlo: 1	nucl: 1
E3N88_06326	nucl: 10	cyto: 3	extr: 1
E3N88_27058	nucl: 3	cyto: 3	golg: 3	vacu: 2	chlo: 1	mito: 1	E.R.: 1
E3N88_26481	cyto: 7	extr: 2	nucl: 1	plas: 1	pero: 1	cysk: 1	golg: 1
E3N88_35032	nucl: 4	cyto: 4	mito: 3	pero: 2	extr: 1
E3N88_40648	cyto: 11	chlo: 2	nucl: 1
E3N88_12564	nucl: 12.5	cyto_nucl: 7	chlo: 1
E3N88_09566	nucl: 11	cyto: 2	plas: 1
E3N88_06066	nucl: 14
E3N88_05159	nucl: 10	cyto: 4
E3N88_36635	nucl: 6	cyto: 6	pero: 1	cysk: 1
E3N88_12646	nucl: 6	mito: 4	chlo: 3	pero: 1
E3N88_43668	plas: 5	nucl: 4	E.R.: 4	vacu: 1
E3N88_41589	pero: 6	cyto: 3	extr: 2	chlo: 1	nucl: 1	cysk: 1
E3N88_45266	nucl: 7	chlo: 4	cyto: 1	E.R.: 1	pero: 1
E3N88_41699	nucl: 11	chlo: 1	vacu: 1	pero: 1
E3N88_41864	cyto: 6	nucl: 4	chlo: 3	cysk: 1
E3N88_45683	nucl: 7	cyto: 3	pero: 2	chlo: 1	plas: 1
E3N88_42573	nucl: 5	cyto: 4	cysk: 3.5	cysk_plas: 3	plas: 1.5
E3N88_45799	nucl: 6	cyto: 4	chlo: 1	mito: 1	pero: 1	cysk: 1
