# Supplementary material for: Genome-Wide Analysis of NAC Transcription Factor Genes in the Invasive Weed Mikania micrantha Provides Insights into Potential Control Strategies
Source: Biology (Basel). 2026 May 28;15(11):842. doi: 10.3390/biology15110842 (PMC13255735; doi:10.3390/biology15110842)
Supplement: Supplementary file 1 [file biology-15-00842-s001.zip › Table S4.xlsx]

## Sheet: Sheet1
	A	B	C	D	E
NAM	complete	missing	complete	Incomplete	Incomplete
ANAC011	complete	complete	complete	complete	complete
NAC1	complete	missing	complete	missing	complete
OsNAC7	complete	missing	complete	missing	complete
TERN	complete	missing	complete	complete	missing
NAC2	complete	missing	complete	Incomplete	complete
ATAF	missing	complete	complete	missing	complete
AtNAC3	complete	complete	complete	complete	complete
OsNAC3	complete	complete	complete	Incomplete	complete
NAP	complete	complete	complete	complete	complete
ONAC022	complete	complete	complete	complete	missing
ONAC003	complete	missing	missing	Incomplete	missing
SENU5	complete	missing	complete	complete	complete
