# Supplementary material for: Genome-Wide Analysis of NAC Transcription Factor Genes in the Invasive Weed Mikania micrantha Provides Insights into Potential Control Strategies
Source: Biology (Basel). 2026 May 28;15(11):842. doi: 10.3390/biology15110842 (PMC13255735; doi:10.3390/biology15110842)
Supplement: Supplementary file 1 [file biology-15-00842-s001.zip › Table S5.csv]

Gene ID	Chr ID	Start	End
E3N88_20036	Chr19	5735470	5736537
E3N88_06903	Chr11	35834339	35837155
E3N88_30231	Chr5	70614174	70615682
E3N88_25502	Chr3	28950145	28951359
E3N88_34686	Chr7	17159199	17160937
E3N88_40888	Chr9	64053525	64056684
E3N88_18992	Chr18	42910920	42916578
E3N88_17205	Chr17	9021617	9026443
E3N88_21719	Chr2	2917751	2922391
E3N88_29816	Chr5	57714802	57720905
E3N88_00435	Chr1	41575534	41580240
E3N88_22018	Chr2	9471145	9473641
E3N88_33890	Chr6	87416475	87418238
E3N88_26484	Chr3	108069486	108077825
E3N88_27049	Chr4	11864705	11866012
E3N88_24969	Chr3	13865125	13867862
E3N88_30625	Chr5	78681561	78683485
E3N88_26474	Chr3	107775695	107777237
E3N88_10365	Chr13	45429833	45433292
E3N88_39204	Chr8	85559930	85561469
E3N88_08140	Chr12	8817256	8819175
E3N88_12798	Chr14	50825280	50826988
E3N88_21755	Chr2	3510918	3513148
E3N88_02326	Chr1	98240473	98243937
E3N88_29933	Chr5	61755548	61756283
E3N88_15432	Chr16	13469552	13471896
E3N88_10087	Chr13	9165581	9166925
E3N88_40669	Chr9	58891975	58893023
E3N88_37434	Chr8	2910689	2912465
E3N88_31107	Chr5	87635314	87636158
E3N88_28273	Chr4	37508805	37512027
E3N88_17819	Chr17	23271628	23274731
E3N88_24476	Chr1	3248207	3249505
E3N88_31348	Chr5	91056949	91057732
E3N88_02032	Chr1	92862547	92863656
E3N88_39940	Chr9	17828658	17830115
E3N88_26946	Chr4	9885960	9887607
E3N88_38155	Chr8	19366984	19369477
E3N88_38154	Chr8	19352376	19358786
E3N88_03117	Chr1	111489047	111492867
E3N88_26394	Chr3	105659966	105661867
E3N88_24998	Chr3	14590619	14592605
E3N88_15846	Chr15	38395534	38412248
E3N88_15876	Chr16	39678483	39686449
E3N88_01790	Chr1	88661677	88662677
E3N88_24285	Chr2	123706669	123708412
E3N88_30254	Chr5	71082346	71083863
E3N88_27538	Chr4	20170579	20171733
E3N88_34739	Chr7	19453056	19454244
E3N88_24342	Chr3	770343	771443
E3N88_16519	Chr16	57453960	57455558
E3N88_40637	Chr9	58181559	58182679
E3N88_05192	Chr10	85089572	85090738
E3N88_27537	Chr4	20153474	20154676
E3N88_26142	Chr3	97749571	97751152
E3N88_34740	Chr7	19574412	19575748
E3N88_35217	Chr7	54799527	54801771
E3N88_06326	Chr11	20165146	20166414
E3N88_27058	Chr4	12094674	12096982
E3N88_26481	Chr3	107964268	107967742
E3N88_35032	Chr7	46300339	46301905
E3N88_40648	Chr9	58427917	58430791
E3N88_12564	Chr14	45544940	45546915
E3N88_09566	Chr12	63374087	63382363
E3N88_06066	Chr11	15114426	15119319
E3N88_05159	Chr10	84538866	84545344
E3N88_36635	Chr7	83787113	83788558
E3N88_12646	Chr14	47613653	47617823
