# Supplementary material for: Genome-Wide Analysis of NAC Transcription Factor Genes in the Invasive Weed Mikania micrantha Provides Insights into Potential Control Strategies
Source: Biology (Basel). 2026 May 28;15(11):842. doi: 10.3390/biology15110842 (PMC13255735; doi:10.3390/biology15110842)
Supplement: Supplementary file 1 [file biology-15-00842-s001.zip › Table S6.xlsx]

## Sheet: 白.TPM.tab
	SRR10596654	SRR10596655	SRR10596657	SRR10596653	SRR10596656
E3N88_45799	24685.1	16260.9	13528.7	6202.97	18743.4
E3N88_45683	2046.88	544.125	2931.89	3281.74	0
E3N88_45266	235.03	441.133	248.173	40.1455	162.612
E3N88_43668	12293	3028.68	7924.37	2280.37	3445.07
E3N88_42573	3740.56	1990.88	2038.74	783.526	3142.58
E3N88_41864	31931.2	11515	8479.7	26353	16651.7
E3N88_41699	623.058	327.949	1500.6	73.8298	69.3777
E3N88_41589	3464.78	0	919.19	610.873	166.8
E3N88_40888	3988.53	0	0	20.7358	55.1266
E3N88_40669	61391.2	31788.9	50129.1	105925	109927
E3N88_40648	0	0	1258.63	59.4124	35.8702
E3N88_40637	933.903	349.536	2343.26	9535.55	424.88
E3N88_39940	35042.7	57656.3	30432.8	2811.87	45464
E3N88_39204	2358.7	0	256.833	4647.63	0
E3N88_38155	84385.7	37575	29172.1	69923	39349.4
E3N88_38154	82715.9	43712.5	39132.6	33989.5	52535
E3N88_37434	29100.8	10998.5	21253.3	6202.7	20504.1
E3N88_36635	19130.1	1375.31	1545.77	2569.21	8951.47
E3N88_35217	1078.25	1495.24	1809.35	590.436	22220.8
E3N88_35032	934.128	3898.48	43.8599	781.926	694.239
E3N88_34740	23390.5	169.873	59.8793	91553.2	45.8494
E3N88_34739	47927.1	31088.5	66956.9	127120	13254.4
E3N88_34686	15791.5	7146.28	0	77.554	0
E3N88_33890	4127.33	463.388	2156.03	2544.77	9218.2
E3N88_31348	1873.7	2807.93	5129.1	3814.43	7163.07
E3N88_31107	36569	13671.9	13066.9	74712.7	64053.1
E3N88_30625	4032.25	51.6941	433.368	335.887	3749.55
E3N88_30254	40254.7	103768	132698	32918.2	51410.3
E3N88_30231	389.49	96.8097	757.782	7421.92	226.057
E3N88_29933	10838.9	2956.57	1072.2	7209.54	866.157
E3N88_29816	423.533	107.36	252.096	10.8221	552.621
E3N88_28273	4535.78	11244	185.383	587.541	213.968
E3N88_27538	8665.49	1960.38	1725.9	29931.3	2176.62
E3N88_27537	8443.93	0	1071.82	126944	155.358
E3N88_27058	17479.1	4785.82	4036.61	2690.54	13113.9
E3N88_27049	4622.93	97.5714	1152.96	53.5923	6148.92
E3N88_26946	7925.6	3309.92	1199.99	504.661	4364.22
E3N88_26484	2288.66	78.1529	774.636	1006.57	45.214
E3N88_26481	124.529	704.224	701.17	311.492	1031.78
E3N88_26474	0	0	1049	30.0952	0
E3N88_26394	28782.5	42685.2	16220.5	12737.2	38174.4
E3N88_26142	8394.19	0	696.053	33832.8	13160.1
E3N88_25502	1013.33	241.988	981.451	17020.2	66.7247
E3N88_24998	22297.2	12425.2	19063.6	8616.86	20324.6
E3N88_24969	4108.39	156.113	578.874	35.2543	13816.9
E3N88_24476	3622.59	9181.07	13424.3	981.297	3487.41
E3N88_24342	5897.5	13793.3	16369.2	589.836	9163.31
E3N88_24285	44607.4	195689	120766	25859.1	102953
E3N88_22018	5809.14	788.695	121.16	7018.51	4450.2
E3N88_21755	336.538	550.909	354.661	23.1064	308.41
E3N88_21719	18872.6	2689.78	0	432.07	680.902
E3N88_20036	4076.43	1591.77	8583.73	4086.6	295.048
E3N88_18992	90.4332	187.703	457.617	295.815	0
E3N88_17819	507.522	855.507	0	57.8939	0
E3N88_17205	97.2937	26.1911	4978.77	73.8639	22.2445
E3N88_16519	4787.27	3248.51	71412.2	1285.58	2577.41
E3N88_15876	3136.22	364.184	456.774	1154.81	596.732
E3N88_15846	61438	14402.7	21672.3	15267.7	30849.8
E3N88_15432	11480.2	7326.44	27562.5	9358.59	66265.9
E3N88_12798	27.4812	394.447	53.2117	14.1211	73.1427
E3N88_12646	3529.46	973.684	1183.79	238.146	1649.04
E3N88_12564	0	0	702.725	64.8453	58.7693
E3N88_10365	21.3907	0	326.757	28.9214	0
E3N88_10087	5537.97	3298.99	8585.24	1035.5	16487.9
E3N88_09566	797.25	614.904	1846.92	1722.66	4651.33
E3N88_08140	258.679	251.884	587.546	0	291.481
E3N88_06903	269.029	649.863	3295.41	428.646	2915.7
E3N88_06326	3831.73	1885.56	6281.01	702.123	7423.67
E3N88_06066	2759.24	443.032	838.984	1549.28	1499.4
E3N88_05192	5256.62	227.039	198.506	1838.66	112.759
E3N88_05159	7215.63	1360.82	1459.68	10098.7	5353.52
E3N88_03117	34469.5	20478.6	19241.6	25143.2	26478.9
E3N88_02326	2081.99	683.882	170.428	112.64	39.5633
E3N88_02032	29890	19314.5	12270.1	7433.24	16603.1
E3N88_01790	34001.8	235421	169369	24378.6	84663.3
E3N88_00435	914.307	330.31	461.187	21.3001	4172.31
