# Supplementary material for: Genome-Wide Analysis of NAC Transcription Factor Genes in the Invasive Weed Mikania micrantha Provides Insights into Potential Control Strategies
Source: Biology (Basel). 2026 May 28;15(11):842. doi: 10.3390/biology15110842 (PMC13255735; doi:10.3390/biology15110842)
Supplement: Supplementary file 1 [file biology-15-00842-s001.zip › Table S7.xlsx]

## Sheet: 白.count.tab
	SRR10596654	SRR10596655	SRR10596657	SRR10596653	SRR10596656
E3N88_45799	1693	1012	1061	844	1340
E3N88_45683	68	16	96	198	0
E3N88_45266	9	14	10	3	6
E3N88_43668	1117	253	790	407	339
E3N88_42573	201	96	128	83	173
E3N88_41864	1701	555	527	2613	918
E3N88_41699	21	12	53	8	3
E3N88_41589	103	0	32	34	7
E3N88_40888	162	0	0	4	3
E3N88_40669	1480	701	1254	4855	2637
E3N88_40648	0	0	73	7	2
E3N88_40637	29	9	73	546	12
E3N88_39940	1348	1763	1189	216	1635
E3N88_39204	100	0	12	357	0
E3N88_38155	4389	1813	1669	6649	2122
E3N88_38154	5942	2818	3046	4623	3830
E3N88_37434	777	265	588	313	555
E3N88_36635	630	45	59	173	313
E3N88_35217	16	20	28	17	322
E3N88_35032	35	131	2	58	27
E3N88_34740	968	7	3	6949	2
E3N88_34739	1969	1137	2823	9249	577
E3N88_34686	693	343	0	16	0
E3N88_33890	98	9	54	110	200
E3N88_31348	43	59	127	169	170
E3N88_31107	812	266	320	3010	1341
E3N88_30625	192	4	23	39	190
E3N88_30254	1300	2518	3772	1985	1601
E3N88_30231	14	3	29	528	8
E3N88_29933	129	29	12	163	10
E3N88_29816	39	9	28	4	57
E3N88_28273	221	455	10	55	11
E3N88_27538	359	81	82	2265	102
E3N88_27537	306	0	45	7944	6
E3N88_27058	1152	300	307	346	910
E3N88_27049	220	4	62	5	291
E3N88_26946	305	115	51	39	173
E3N88_26484	86	6	33	83	3
E3N88_26481	2	9	11	9	16
E3N88_26474	0	0	72	6	0
E3N88_26394	1652	2037	1004	1406	2168
E3N88_26142	318	0	32	2392	551
E3N88_25502	43	9	43	1248	3
E3N88_24998	1310	707	1231	990	1227
E3N88_24969	184	6	29	3	616
E3N88_24476	72	159	280	46	73
E3N88_24342	211	428	632	43	340
E3N88_24285	1697	5401	4192	1914	3663
E3N88_22018	210	24	5	475	159
E3N88_21755	15	21	17	2	14
E3N88_21719	881	118	0	41	36
E3N88_20036	148	54	331	275	11
E3N88_18992	5	6	18	22	0
E3N88_17819	24	34	0	5	0
E3N88_17205	4	1	228	6	1
E3N88_16519	170	103	2475	90	94
E3N88_15876	96.0398	10.1233	15.3096	67.7735	18.2846
E3N88_15846	1532.96	355.877	611.69	753.226	825.715
E3N88_15432	216	118	552	333	1127
E3N88_12798	1	13	2	1	3
E3N88_12646	166	41	63	22	79
E3N88_12564	0	0	26	4	2
E3N88_10365	1	0	21	3	0
E3N88_10087	154	74	239	56	431
E3N88_09566	42	29	106	167	248
E3N88_08140	11	10	26	0	12
E3N88_06903	11	25	150	34	128
E3N88_06326	68	30	108	23	134
E3N88_06066	156	26	55	175	95
E3N88_05192	214	8	9	143	5
E3N88_05159	234	41	53	606	185
E3N88_03117	2661	1399	1641	3667	2159
E3N88_02326	97	30	9	10	2
E3N88_02032	823	450	356	393	454
E3N88_01790	959	4535	3868	1240	2126
E3N88_00435	21	7	12	1	107
